# Supplementary material for: Evaluation of the Analytical Performances of the Biolabo SOLEA 100 Optical Coagulometer and Comparison with the Stago STA-R MAX Analyser in the Determination of PT, APTT, and Fibrinogen
Source: Diagnostics (Basel). 2022 Dec 28;13(1):85. doi: 10.3390/diagnostics13010085 (PMC9818767; doi:10.3390/diagnostics13010085)
Supplement: Supplementary file 1 [file diagnostics-13-00085-s001.zip]

Archive with 1 entries (1 files):
- diagnostics-2064952-SI.pdf
